# Supplementary material for: Variant Characterization of a Representative Large Pedigree Suggests “Variant Risk Clusters” Convey Varying Predisposition of Risk to Lynch Syndrome
Source: Cancers (Basel). 2023 Aug 12;15(16):4074. doi: 10.3390/cancers15164074 (PMC10452890; doi:10.3390/cancers15164074)
Supplement: Supplementary file 1 [file cancers-15-04074-s001.zip]

Archive with 1 entries (1 files):
- cancers-2480987-supplementary.pdf
